# Supplementary material for: A Sample Preparation Method for the Simultaneous Profiling of Signaling Lipids and Polar Metabolites in Small Quantities of Muscle Tissues from a Mouse Model for Sarcopenia
Source: Metabolites. 2022 Aug 12;12(8):742. doi: 10.3390/metabo12080742 (PMC9413361; doi:10.3390/metabo12080742)
Supplement: Supplementary file 1 [file metabolites-12-00742-s001.zip]

Archive with 3 entries (1 files):
- metabolites-1842839-supplementary/
- metabolites-1842839-supplementary/SI/
- metabolites-1842839-supplementary/SI/Supporting information.pdf
